# Supplementary material for: A novel intelligent agent-based framework for appropriate stream selection from perceptive of career counseling
Source: PeerJ Comput Sci. 2023 Feb 22;9:e1256. doi: 10.7717/peerj-cs.1256 (PMC10280512; doi:10.7717/peerj-cs.1256)
Supplement: Supplemental Information 1 — The code used for the analytics in this study and the results from the survey of 238 participations collected from nine different colleges in the fields of computing, engineering, education, science, applied medical, pharmacy and medicine college. The gender, learning styles and tasks responses of respondents were recorded. [file peerj-cs-09-1256-s001.zip]

Archive with 4 entries (4 files):
- cs-79999-Dts03.csv
- prj1 (1).py
- prj2Hlnd (1).py
- prj3VARK (1).py
