# Supplementary material for: A novel intelligent agent-based framework for appropriate stream selection from perceptive of career counseling
Source: PeerJ Comput Sci. 2023 Feb 22;9:e1256. doi: 10.7717/peerj-cs.1256 (PMC10280512; doi:10.7717/peerj-cs.1256)
Supplement: Supplemental Information 1 — The code used for the analytics in this study and the results from the survey of 238 participations collected from nine different colleges in the fields of computing, engineering, education, science, applied medical, pharmacy and medicine college. The gender, learning styles and tasks responses of respondents were recorded. [file peerj-cs-09-1256-s001.zip › cs-79999-Dts03.csv]

P	GDR	CLG	C_t	FLD	CMPT	T1	T2	T3	T4	Q1	Q2	Q3	Q4	Q5	Q6	Tp1	Tp2	Tp3	Tp4
1	1	2	EN	SE	1	A	D	C	B	4	4	4	3	5	4	V	R	K	K
2	1	2	EN	SE	1	A	C	B	F	3	4	3	5	4	5	R	V	K	A
3	2	1	CS	SE	1	D	C	F	C	5	4	5	5	4	4	A	K	V	R
4	1	2	EN	SE	1	F	F	A	B	3	4	4	3	3	5	A	R	R	V
5	1	1	CS	SE	1	A	A	B	F	4	4	3	5	4	4	V	A	A	K
6	1	1	CS	SE	1	B	B	A	E	5	3	5	5	5	3	K	R	A	V
7	1	7	BA	BS	1	C	C	E	D	4	4	3	4	5	5	V	R	K	A
8	2	2	EN	SE	1	F	F	A	B	4	5	5	4	5	4	K	V	A	R
9	2	4	HU	HM	1	A	A	B	F	3	4	3	5	4	5	V	R	K	K
10	1	1	CS	SE	1	A	C	B	F	5	4	5	3	4	4	R	V	K	A
11	1	2	EN	SE	1	B	B	A	E	5	3	4	5	3	5	A	K	V	R
12	1	1	CS	SE	1	C	C	E	D	4	4	3	5	4	4	A	R	R	V
13	1	6	AM	MD	1	D	C	F	C	2	4	5	5	5	3	V	A	A	K
14	2	1	CS	SE	1	A	B	A	F	5	5	3	3	5	5	K	R	A	V
15	1	6	AM	MD	1	A	D	C	B	4	5	3	3	5	4	V	R	K	A
16	2	7	BA	BS	1	A	C	B	F	3	4	3	5	4	5	K	V	A	R
17	1	7	BA	BS	1	B	B	A	E	5	4	5	3	4	3	V	R	K	K
18	1	6	AM	MD	1	C	C	E	D	5	3	4	5	3	5	R	V	K	A
19	1	1	CS	SE	1	B	B	A	E	4	4	3	5	4	4	A	K	V	R
20	1	2	EN	SE	1	D	C	F	C	2	4	5	3	5	3	A	R	R	V
21	1	3	ED	HM	1	F	F	A	B	5	5	3	4	5	5	V	A	A	K
22	1	6	AM	MD	1	A	A	B	F	4	4	4	3	5	4	K	R	A	V
23	1	5	CC	HM	1	A	D	C	B	3	4	3	5	4	5	V	R	K	A
24	1	6	AM	MD	1	A	C	B	F	5	4	5	5	4	4	K	V	A	R
25	1	1	CS	SE	1	D	C	F	C	3	4	4	3	3	5	A	R	R	V
26	2	7	BA	BS	1	F	F	A	B	4	4	3	5	4	4	V	A	A	K
27	1	5	CC	HM	1	A	A	B	F	5	3	5	5	5	3	K	R	A	V
28	1	1	CS	SE	1	B	B	A	E	4	4	3	4	5	5	V	R	K	A
29	1	2	EN	SE	1	C	C	E	D	4	5	5	4	5	4	K	V	A	R
30	1	3	ED	HM	1	F	F	A	B	3	4	3	5	4	5	V	R	K	K
31	2	4	HU	HM	1	A	A	B	F	5	4	5	3	4	4	R	V	K	A
32	1	5	CC	HM	1	A	C	B	F	5	3	4	5	3	5	A	K	V	R
33	1	1	CS	SE	1	B	B	A	E	4	4	3	5	4	4	A	R	R	V
34	1	7	BA	BS	1	C	C	E	D	2	4	5	5	5	3	K	R	A	V
35	1	6	AM	MD	1	D	C	F	C	5	5	3	3	5	5	V	R	K	A
36	1	6	AM	MD	1	A	B	A	F	4	5	3	3	5	4	K	V	A	R
37	2	1	CS	SE	1	A	D	C	B	3	4	3	5	4	5	V	R	K	K
38	2	2	EN	SE	1	A	C	B	F	5	4	5	3	4	3	R	V	K	A
39	2	3	ED	HM	1	B	B	A	E	5	3	4	5	3	5	A	K	V	R
40	1	4	HU	HM	1	C	C	E	D	4	4	3	5	4	4	A	R	R	V
41	1	1	CS	SE	1	B	B	A	E	2	4	5	3	5	3	V	A	A	K
42	1	2	EN	SE	1	D	C	F	C	5	5	3	4	5	5	K	R	A	V
43	1	7	BA	BS	1	F	F	A	B	4	4	4	3	5	4	V	R	K	A
44	1	7	BA	BS	1	A	A	B	F	3	4	3	5	4	5	K	V	A	R
45	1	4	HU	HM	1	A	A	B	F	5	4	5	5	4	4	V	R	K	K
46	1	1	CS	SE	1	A	C	B	F	3	4	4	3	3	5	R	V	K	A
47	1	2	EN	SE	1	B	B	A	E	4	4	3	5	4	4	A	K	V	R
48	1	3	ED	HM	1	C	C	E	D	5	3	5	5	5	3	A	R	R	V
49	2	4	HU	HM	1	D	C	F	C	4	4	3	4	5	5	V	A	A	K
50	1	5	CC	HM	1	A	B	A	F	4	5	5	4	5	4	K	R	A	V
51	1	6	AM	MD	1	A	D	C	B	3	4	3	5	4	5	V	R	K	A
52	1	4	HU	HM	1	A	C	B	F	5	4	5	3	4	4	K	V	A	R
53	1	7	BA	BS	1	B	B	A	E	5	3	4	5	3	5	A	R	R	V
54	2	6	AM	MD	1	C	C	E	D	4	4	3	5	4	4	V	A	A	K
55	2	1	CS	SE	1	B	B	A	E	2	4	5	5	5	3	K	R	A	V
56	1	2	EN	SE	1	D	C	F	C	5	5	3	3	5	5	V	R	K	A
57	1	3	ED	HM	1	F	F	A	B	4	5	3	3	5	4	K	V	A	R
58	1	4	HU	HM	1	A	A	B	F	3	4	3	5	4	5	V	R	K	K
59	1	5	CC	HM	1	A	D	C	B	5	4	5	3	4	3	R	V	K	A
60	2	6	AM	MD	1	A	C	B	F	5	3	4	5	3	5	A	K	V	R
61	1	7	BA	BS	1	F	F	A	B	4	4	3	5	4	4	V	A	A	K
62	2	9	MD	MD	1	A	A	B	F	2	4	5	3	5	3	K	R	A	V
63	1	6	AM	MD	1	D	C	F	C	5	5	3	4	5	5	V	R	K	A
64	1	1	CS	SE	1	F	F	A	B	4	4	4	3	5	4	K	V	A	R
65	1	2	EN	SE	1	A	A	B	F	3	4	3	5	4	5	V	R	K	K
66	1	3	ED	HM	1	B	B	A	E	5	4	5	5	4	4	R	V	K	A
67	1	4	HU	HM	1	C	C	E	D	3	4	4	3	3	5	A	K	V	R
68	1	5	CC	HM	1	F	F	A	B	4	4	3	5	4	4	A	R	R	V
69	1	1	CS	SE	1	A	A	B	F	5	3	5	5	5	3	V	A	A	K
70	1	4	HU	HM	1	A	A	B	F	4	4	3	4	5	5	K	R	A	V
71	1	8	PH	MD	1	A	C	B	F	4	5	5	4	5	4	V	R	K	A
72	2	4	HU	HM	1	B	B	A	E	3	4	3	5	4	5	K	V	A	R
73	1	1	CS	SE	1	C	C	E	D	5	4	5	3	4	4	K	R	A	V
74	1	2	EN	SE	1	D	C	F	C	5	3	4	5	3	5	V	R	K	A
75	1	3	ED	HM	1	A	B	A	F	4	4	3	5	4	4	K	V	A	R
76	1	1	CS	SE	1	A	D	C	B	2	4	5	5	5	3	V	R	K	K
77	2	5	CC	HM	1	A	C	B	F	5	5	3	3	5	5	R	V	K	A
78	2	6	AM	MD	1	B	B	A	E	4	5	3	3	5	4	A	K	V	R
79	1	6	AM	MD	1	C	C	E	D	3	4	3	5	4	5	A	R	R	V
80	1	1	CS	SE	1	A	D	C	B	5	4	5	3	4	3	V	A	A	K
81	1	6	AM	MD	1	A	C	B	F	5	3	4	5	3	5	K	R	A	V
82	1	1	CS	SE	1	D	C	F	C	4	4	3	5	4	4	V	R	K	A
83	2	2	EN	SE	1	F	F	A	B	2	4	5	3	5	3	K	V	A	R
84	2	3	ED	HM	1	A	A	B	F	5	5	3	4	5	5	V	R	K	K
85	2	4	HU	HM	1	B	B	A	E	4	4	4	3	5	4	R	V	K	A
86	1	4	HU	HM	1	C	C	E	D	3	4	3	5	4	5	A	K	V	R
87	1	1	CS	SE	1	F	F	A	B	5	4	5	5	4	4	A	R	R	V
88	1	7	BA	BS	1	A	A	B	F	3	4	4	3	3	5	V	A	A	K
89	1	7	BA	BS	1	A	A	B	F	4	4	3	5	4	4	K	R	A	V
90	1	6	AM	MD	1	A	C	B	F	5	3	5	5	5	3	V	R	K	A
91	1	1	CS	SE	1	B	B	A	E	4	4	3	4	5	5	K	V	A	R
92	1	2	EN	SE	1	C	C	E	D	4	5	5	4	5	4	A	R	R	V
93	1	3	ED	HM	1	D	C	F	C	3	4	3	5	4	5	V	A	A	K
94	1	1	CS	SE	1	A	B	A	F	5	4	5	3	4	4	K	R	A	V
95	2	5	CC	HM	1	A	D	C	B	5	3	4	5	3	5	V	R	K	A
96	1	6	AM	MD	1	A	C	B	F	4	4	3	5	4	4	K	V	A	R
97	1	7	BA	BS	1	B	B	A	E	2	4	5	5	5	3	V	R	K	K
98	1	7	BA	BS	1	C	C	E	D	5	5	3	3	5	5	R	V	K	A
99	1	9	MD	MD	1	B	B	A	E	4	5	3	3	5	4	A	K	V	R
100	2	1	CS	SE	1	D	C	F	C	3	4	3	5	4	5	A	R	R	V
101	2	2	EN	SE	1	F	F	A	B	5	4	5	3	4	3	V	R	K	A
102	1	1	CS	SE	1	A	A	B	F	5	3	4	5	3	5	K	V	A	R
103	1	4	HU	HM	1	A	D	C	B	4	4	3	5	4	4	V	R	K	A
104	1	5	CC	HM	1	A	C	B	F	2	4	5	3	5	3	K	V	A	R
105	1	6	AM	MD	1	A	C	B	F	5	5	3	4	5	5	V	R	K	A
106	2	7	BA	BS	1	D	C	F	C	4	4	4	3	5	4	K	V	A	R
107	2	8	PH	MD	1	F	F	A	B	3	4	3	5	4	5	V	R	K	K
108	2	7	BA	BS	1	A	A	B	F	5	4	5	5	4	4	R	V	K	A
109	1	1	CS	SE	1	B	B	A	E	3	4	4	3	3	5	A	K	V	R
110	1	2	EN	SE	1	C	C	E	D	4	4	3	5	4	4	A	R	R	V
111	1	3	ED	HM	1	F	F	A	B	5	3	5	5	5	3	V	A	A	K
112	1	4	HU	HM	1	A	A	B	F	4	4	3	4	5	5	K	R	A	V
113	1	5	CC	HM	1	A	A	B	F	4	5	5	4	5	4	V	R	K	A
114	1	6	AM	MD	1	A	C	B	F	3	4	3	5	4	5	K	V	A	R
115	1	4	HU	HM	1	B	B	A	E	5	4	5	3	4	4	V	R	K	K
116	1	8	PH	MD	1	C	C	E	D	5	3	4	5	3	5	R	V	K	A
117	1	9	MD	MD	1	D	C	F	C	4	4	3	5	4	4	A	K	V	R
118	2	1	CS	SE	1	A	B	A	F	2	4	5	5	5	3	A	R	R	V
119	1	2	EN	SE	1	A	D	C	B	5	5	3	3	5	5	V	A	A	K
120	1	3	ED	HM	1	A	C	B	F	4	5	3	3	5	4	K	R	A	V
121	1	4	HU	HM	1	B	B	A	E	3	4	3	5	4	5	V	R	K	A
122	1	5	CC	HM	1	C	C	E	D	5	4	5	3	4	3	K	V	A	R
123	2	6	AM	MD	1	B	B	A	E	5	3	4	5	3	5	A	R	R	V
124	2	7	BA	BS	1	D	C	F	C	4	4	3	5	4	4	V	A	A	K
125	1	8	PH	MD	1	F	F	A	B	2	4	5	3	5	3	K	R	A	V
126	1	9	MD	MD	1	A	A	B	F	5	5	3	4	5	5	V	R	K	A
127	1	1	CS	SE	1	A	D	C	B	4	4	4	3	5	4	K	V	A	R
128	1	2	EN	SE	1	A	C	B	F	3	4	3	5	4	5	V	R	K	K
129	2	3	ED	HM	1	A	A	B	F	5	4	5	5	4	4	R	V	K	A
130	2	4	HU	HM	1	B	B	A	E	3	4	4	3	3	5	V	A	A	K
131	2	5	CC	HM	1	C	C	E	D	4	4	3	5	4	4	K	R	A	V
132	1	4	HU	HM	1	F	F	A	B	5	3	5	5	5	3	V	R	K	A
133	1	4	HU	HM	1	A	A	B	F	4	4	3	4	5	5	K	V	A	R
134	1	7	BA	BS	1	A	C	B	F	4	5	5	4	5	4	V	R	K	A
135	1	9	MD	MD	1	A	A	B	F	3	4	3	5	4	5	K	V	A	R
136	1	1	CS	SE	1	B	B	A	E	5	4	5	3	4	4	A	K	V	R
137	1	2	EN	SE	1	C	C	E	D	5	3	4	5	3	5	V	A	A	K
138	1	3	ED	HM	1	F	F	A	B	4	4	3	5	4	4	K	R	A	V
139	1	4	HU	HM	1	A	A	B	F	2	4	5	5	5	3	V	R	K	A
140	1	5	CC	HM	1	F	F	A	B	5	5	3	3	5	5	K	V	A	R
141	2	6	AM	MD	1	A	A	B	F	4	5	3	3	5	4	V	R	K	A
142	1	7	BA	BS	1	A	C	B	F	3	4	3	5	4	5	K	V	A	R
143	1	6	AM	MD	1	B	B	A	E	5	4	5	3	4	3	V	R	K	K
144	1	9	MD	MD	1	C	C	E	D	5	3	4	5	3	5	R	V	K	A
145	1	1	CS	SE	1	D	C	F	C	4	4	3	5	4	4	A	K	V	R
146	2	2	EN	SE	1	A	B	A	F	2	4	5	3	5	3	A	R	R	V
147	2	3	ED	HM	1	A	D	C	B	5	5	3	4	5	5	V	A	A	K
148	1	4	HU	HM	1	A	C	B	F	4	4	4	3	5	4	K	R	A	V
149	1	5	CC	HM	1	B	B	A	E	3	4	3	5	4	5	V	R	K	A
150	1	6	AM	MD	1	B	B	A	E	5	4	5	5	4	4	K	V	A	R
151	1	7	BA	BS	1	C	C	E	D	3	4	4	3	3	5	V	R	K	K
152	2	7	BA	BS	1	D	C	F	C	4	4	3	5	4	4	R	V	K	A
153	2	8	PH	MD	1	A	B	A	F	5	3	5	5	5	3	A	K	V	R
154	2	1	CS	SE	1	A	D	C	B	4	4	3	4	5	5	A	R	R	V
155	1	2	EN	SE	1	F	F	A	B	4	5	5	4	5	4	V	A	A	K
156	1	3	ED	HM	1	A	A	B	F	3	4	3	5	4	5	K	R	A	V
157	1	4	HU	HM	1	A	C	B	F	5	4	5	3	4	4	V	R	K	A
158	1	5	CC	HM	1	B	B	A	E	5	3	4	5	3	5	K	V	A	R
159	1	6	AM	MD	1	C	C	E	D	4	4	3	5	4	4	A	R	R	V
160	1	7	BA	BS	1	D	C	F	C	2	4	5	5	5	3	V	A	A	K
161	1	7	BA	BS	1	A	B	A	F	5	5	3	3	5	5	K	R	A	V
162	1	7	BA	BS	1	A	D	C	B	4	5	3	3	5	4	V	R	K	A
163	1	1	CS	SE	1	A	C	B	F	3	4	3	5	4	5	V	R	K	A
164	2	2	EN	SE	1	B	B	A	E	5	4	5	3	4	3	K	V	A	R
165	1	3	ED	HM	1	C	C	E	D	5	3	4	5	3	5	R	V	K	A
166	1	4	HU	HM	1	F	F	A	B	4	4	3	5	4	4	A	K	V	R
167	1	5	CC	HM	1	A	A	B	F	2	4	5	3	5	3
168	1	6	AM	MD	1	B	B	A	E	5	5	3	4	5	5	A	R	K	V
169	2	7	BA	BS	1	C	C	E	D	4	4	4	3	5	4	K	V	R	A
170	2	8	PH	MD	1	F	F	A	B	3	4	3	5	4	5	K	R	A	V
171	1	8	PH	MD	1	A	A	B	F	5	4	5	5	4	4	A	K	V	R
172	1	1	CS	SE	1	A	C	B	F	3	4	4	3	3	5	V	A	A	K
173	1	2	EN	SE	1	D	C	F	C	4	4	3	5	4	4	K	R	A	V
174	1	3	ED	HM	1	F	F	A	B	5	3	5	5	5	3	V	R	K	A
175	2	4	HU	HM	1	A	A	B	F	4	4	3	4	5	5	K	V	A	R
176	2	5	CC	HM	1	B	B	A	E	4	5	5	4	5	4	V	R	K	A
177	2	6	AM	MD	1	C	C	E	D	3	4	3	5	4	5	K	V	A	R
178	1	7	BA	BS	1	F	C	A	B	5	4	5	3	4	4	A	R	R	V
179	1	8	PH	MD	1	A	F	B	F	5	3	4	5	3	5	V	A	A	K
180	1	6	AM	MD	1	A	A	C	B	4	4	3	5	4	4
181	1	1	CS	SE	1	A	B	B	F	2	4	5	5	5	3	K	R	A	V
182	1	2	EN	SE	1	D	C	F	E	5	5	3	3	5	5	V	R	K	A
183	1	3	ED	HM	1	F	C	A	D	4	5	3	3	5	4	K	V	A	R
184	1	4	HU	HM	1	F	F	B	B	3	4	3	5	4	5	V	R	K	K
185	1	5	CC	HM	1	A	A	A	F	5	4	5	3	4	3	R	V	K	A
186	1	6	AM	MD	1	B	B	E	B	5	3	4	5	3	5	A	K	V	R
187	2	7	BA	BS	1	C	C	A	F	4	4	3	5	4	4	A	R	R	V
188	1	8	PH	MD	1	C	C	B	E	2	4	5	3	5	3	V	A	A	K
189	1	6	AM	MD	1	F	F	C	D	5	5	3	4	5	5	K	R	A	V
190	1	1	CS	SE	1	A	A	B	B	4	4	4	3	5	4	V	R	K	A
191	1	2	EN	SE	1	B	B	F	F	3	4	3	5	4	5	K	V	A	R
192	2	3	ED	HM	1	F	F	A	B	5	4	5	5	4	4	V	R	K	K
193	2	4	HU	HM	1	A	A	B	F	3	4	4	3	3	5	R	V	K	A
194	1	5	CC	HM	1	A	C	B	F	4	4	3	5	4	4	A	K	V	R
195	1	6	AM	MD	1	B	B	A	E	5	3	5	5	5	3	A	R	R	V
196	1	7	BA	BS	1	C	C	E	D	4	4	3	4	5	5	V	A	A	K
197	1	8	PH	MD	1	D	C	F	C	4	5	5	4	5	4	K	R	A	V
198	2	7	BA	BS	1	A	B	A	F	3	4	3	5	4	5	V	R	K	A
199	2	1	CS	SE	1	A	D	C	B	5	4	5	3	4	4	K	V	A	R
200	2	2	EN	SE	1	A	C	B	F	5	3	4	5	3	5	A	R	R	V
201	1	3	ED	HM	1	B	B	A	E	4	4	3	5	4	4	V	A	A	K
202	1	4	HU	HM	1	D	C	F	E	2	4	5	5	5	3	K	R	A	V
203	1	5	CC	HM	1	F	C	A	D	5	5	3	3	5	5	V	R	K	A
204	1	6	AM	MD	1	F	F	B	B	4	5	3	3	5	4	K	V	A	R
205	1	7	BA	BS	1	A	A	A	F	3	4	3	5	4	5	V	R	K	K
206	1	8	PH	MD	1	B	B	E	B	5	4	5	3	4	3	R	V	K	A
207	1	6	AM	MD	1	C	C	A	F	5	3	4	5	3	5	V	A	A	K
208	1	1	CS	SE	1	C	C	B	E	4	4	3	5	4	4	K	R	A	V
209	1	2	EN	SE	1	F	F	C	D	2	4	5	3	5	3	V	R	K	A
210	2	3	ED	HM	1	A	A	B	B	5	5	3	4	5	5	K	V	A	R
211	1	4	HU	HM	1	B	B	F	F	4	4	4	3	5	4	R	V	K	A
212	1	5	CC	HM	1	F	F	A	B	3	4	3	5	4	5	A	K	V	R
213	1	6	AM	MD	1	A	A	B	F	5	4	5	5	4	4	V	A	A	K
214	1	6	AM	MD	1	A	C	B	F	3	4	4	3	3	5	K	R	A	V
215	2	8	PH	MD	1	B	B	A	E	4	4	3	5	4	4	V	R	K	A
216	2	7	BA	BS	1	C	C	E	D	5	3	5	5	5	3	K	V	A	R
217	1	1	CS	SE	1	D	C	F	C	4	4	3	4	5	5	V	R	K	K
218	1	2	EN	SE	1	A	B	A	F	4	5	5	4	5	4	R	V	K	A
219	1	3	ED	HM	1	A	D	C	B	3	4	3	5	4	5	A	K	V	R
220	1	4	HU	HM	1	A	C	B	F	5	4	5	3	4	4	A	R	R	V
221	2	5	CC	HM	1	B	B	A	E	5	3	4	5	3	5	A	R	R	V
222	2	6	AM	MD	1	B	B	F	F	4	4	3	5	4	4	V	A	A	K
223	2	6	AM	MD	1	F	F	A	B	2	4	5	5	5	3	K	R	A	V
224	1	6	AM	MD	1	A	A	B	F	5	5	3	3	5	5	V	R	K	A
225	1	8	PH	MD	1	A	C	B	F	4	5	3	3	5	4	K	V	A	R
226	1	1	CS	SE	1	B	B	A	E	3	4	3	5	4	5	V	R	K	K
227	1	2	EN	SE	1	C	C	E	D	5	4	5	3	4	3	R	V	K	A
228	1	3	ED	HM	1	D	C	F	C	5	3	4	5	3	5	V	R	K	A
229	1	4	HU	HM	1	F	F	A	B	4	4	3	5	4	4	K	V	A	R
230	1	5	CC	HM	1	A	A	B	F	2	4	5	3	5	3	K	R	A	V
231	1	6	AM	MD	1	A	C	B	F	5	5	3	4	5	5	V	R	K	A
232	1	7	BA	BS	1	B	B	A	E	4	4	4	3	5	4	K	V	A	R
233	2	8	PH	MD	1	C	C	E	D	3	4	3	5	4	5	V	R	K	K
234	1	6	AM	MD	1	D	C	F	C	5	4	5	5	4	4	R	V	K	A
235	1	1	CS	SE	1	A	B	A	F	3	4	4	3	3	5	A	K	V	R
236	1	2	EN	SE	1	A	D	C	B	4	4	3	5	4	4	A	R	R	V
237	1	3	ED	HM	1	A	C	B	F	5	3	5	5	5	3	A	R	R	V
238	2	4	HU	HM	1	B	B	A	E	4	4	3	4	5	5	V	A	A	K
