# Supplementary material for: A novel intelligent agent-based framework for appropriate stream selection from perceptive of career counseling
Source: PeerJ Comput Sci. 2023 Feb 22;9:e1256. doi: 10.7717/peerj-cs.1256 (PMC10280512; doi:10.7717/peerj-cs.1256)
Supplement: Supplemental Information 1 — The code used for the analytics in this study and the results from the survey of 238 participations collected from nine different colleges in the fields of computing, engineering, education, science, applied medical, pharmacy and medicine college. The gender, learning styles and tasks responses of respondents were recorded. [file peerj-cs-09-1256-s001.zip › prj1 (1).py]

import random

# Dictionary mapping Holland codes to potential careers
holland_careers = {
    "R": ["Entrepreneur", "Salesperson", "Police officer", "Firefighter"],
    "I": ["Artist", "Musician", "Actor", "Writer"],
    "A": ["Teacher", "Counselor", "Social Worker", "Nurse"],
    "S": ["Accountant", "Engineer", "Statistician", "Mathematician"],
    "E": ["Public Speaker", "Event Planner", "Politician", "Journalist"],
    "C": ["Scientist", "Doctor", "Lawyer", "Judge"]
}

# Dictionary mapping VARK learning styles to potential careers
vark_careers = {
    "V": ["Artist", "Musician", "Actor", "Writer"],
    "A": ["Entrepreneur", "Salesperson", "Teacher", "Counselor"],
    "R": ["Police officer", "Firefighter", "Engineer", "Statistician"],
    "K": ["Accountant", "Scientist", "Doctor", "Lawyer"]
}

def get_holland_code():
    """Return the student's preferred work environment based on the Holland Code"""
    holland_code = input("Enter your preferred work environment (R, I, A, S, E, C): ").upper()
    return holland_code

def get_vark():
    """Return the student's preferred learning style based on the VARK model"""
    vark = input("Enter your preferred learning style (V, A, R, K): ").upper()
    return vark

def get_marks():
    """Return the student's high school marks as a list of integers"""
    marks = input("Enter your high school marks separated by a comma: ").split(",")
    marks = [int(mark) for mark in marks]
    return marks

def average_mark(marks):
    """Return the average of the student's high school marks"""
    avg_mark = sum(marks) / len(marks)
    return avg_mark

def get_career_interests():
    """Return the student's career interests as a list of strings"""
    interests = input("Enter your career interests separated by a comma: ").split(",")
    interests = [interest.strip() for interest in interests]
    return interests

def suggest_career(holland_code, vark, avg_mark, interests):
    """Return a suggested career based on the student's Holland code, VARK, average high school mark, and interests"""
    matching_careers = holland_careers[holland_code] + vark_careers[vark]
    if avg_mark < 50:
        matching_careers = [career for career in matching_careers if career not in ["Doctor", "Lawyer"]]
    elif avg_mark < 70:
        matching_careers = [career for career in matching_careers if career not in ["Scientist", "Judge"]]
    matching_careers = list(set(matching_careers))
    matching_interests = [career for career in matching_careers if career.lower() in [interest.lower() for interest in interests]]
    if matching_interests:
       
return random.choice(matching_interests)
else:
return random.choice(matching_careers)

if name == 'main': holland_code = get_holland_code()
  vark = get_vark()
  marks = get_marks()
  avg_mark = average_mark(marks)
  interests = get_career_interests()
  suggested_career = suggest_career(holland_code, vark, avg_mark,   interests)
print(f"Based on your Holland code, VARK, average high school mark, and interests, we suggest you consider a career in {suggested_career}.")
