# Supplementary material for: A novel intelligent agent-based framework for appropriate stream selection from perceptive of career counseling
Source: PeerJ Comput Sci. 2023 Feb 22;9:e1256. doi: 10.7717/peerj-cs.1256 (PMC10280512; doi:10.7717/peerj-cs.1256)
Supplement: Supplemental Information 1 — The code used for the analytics in this study and the results from the survey of 238 participations collected from nine different colleges in the fields of computing, engineering, education, science, applied medical, pharmacy and medicine college. The gender, learning styles and tasks responses of respondents were recorded. [file peerj-cs-09-1256-s001.zip › prj2Hlnd (1).py]

def holland_code_test():
    questions = [
        "I enjoy working with ideas and theories:",
        "I enjoy working with data and numbers:",
        "I enjoy working with objects and machines:",
        "I enjoy working with animals and plants:",
        "I enjoy working with people and helping others:",
        "I enjoy working with artistic and cultural materials:",
    ]
    holland_scores = {
        "RI": 0,
        "IA": 0,
        "SA": 0,
        "EN": 0,
        "EC": 0,
        "AC": 0,
    }

    for question in questions:
        response = input(f"{question} (1 = Strongly Disagree, 5 = Strongly Agree)")
        if response == "1":
            holland_scores["RI"] += 1
        elif response == "2":
            holland_scores["IA"] += 1
        elif response == "3":
            holland_scores["SA"] += 1
        elif response == "4":
            holland_scores["EN"] += 1
        elif response == "5":
            holland_scores["EC"] += 1
        else:
            holland_scores["AC"] += 1

    holland_code = max(holland_scores, key=holland_scores.get)
    confidence = holland_scores[holland_code] / sum(holland_scores.values())

    if confidence >= 0.8:
        return holland_code
    else:
        return "Unknown"

def analyze_holland_code(holland_code):
    if holland_code == "RI":
        return "Realistic (practical, hands-on)"
    elif holland_code == "IA":
        return "Investigative (analytical, curious)"
    elif holland_code == "SA":
        return "Social (helping, teaching)"
    elif holland_code == "EN":
        return "Enterprising (leadership, competition)"
    elif holland_code == "EC":
        return "Conventional (organizing, detail-oriented)"
    elif holland_code == "AC":
        return "Artistic (creative, original)"
    else:
        return "Unknown"

if __name__ == '__main__':
    result = holland_code_test()
    analysis = analyze_holland_code(result)
    print(f"Your Holland code is: {result} ({analysis})")
