# Supplementary material for: A novel intelligent agent-based framework for appropriate stream selection from perceptive of career counseling
Source: PeerJ Comput Sci. 2023 Feb 22;9:e1256. doi: 10.7717/peerj-cs.1256 (PMC10280512; doi:10.7717/peerj-cs.1256)
Supplement: Supplemental Information 1 — The code used for the analytics in this study and the results from the survey of 238 participations collected from nine different colleges in the fields of computing, engineering, education, science, applied medical, pharmacy and medicine college. The gender, learning styles and tasks responses of respondents were recorded. [file peerj-cs-09-1256-s001.zip › prj3VARK (1).py]

def vark_test():
    questions = [
        ("I prefer to see information:", 4),
        ("I prefer to hear information:", 4),
        ("I prefer to have hands-on experiences:", 4),
        ("I prefer to read and write information:", 4),
        ("I prefer to work with numbers and figures:", 2),
    ]
    vark_scores = {
        "V": 0,
        "A": 0,
        "R": 0,
        "K": 0,
    }

    for question, weight in questions:
        response = int(input(f"{question} (1 = Strongly Disagree, 5 = Strongly Agree)"))
        if response == 1:
            vark_scores["V"] += weight
        elif response == 2:
            vark_scores["A"] += weight
        elif response == 3:
            vark_scores["R"] += weight
        elif response == 4:
            vark_scores["K"] += weight
        else:
            vark_scores["V"] += weight
            vark_scores["A"] += weight
            vark_scores["R"] += weight
            vark_scores["K"] += weight

    vark_mode = max(vark_scores, key=vark_scores.get)
    confidence = vark_scores[vark_mode] / sum(vark_scores.values())

    if confidence >= 0.8:
        return vark_mode
    else:
        return "Unknown"

def analyze_vark_mode(vark_mode):
    if vark_mode == "V":
        return "Visual (prefers to see information)"
    elif vark_mode == "A":
        return "Aural (prefers to hear information)"
    elif vark_mode == "R":
        return "Read/write (prefers to read and write information)"
    elif vark_mode == "K":
        return "Kinesthetic (prefers hands-on experiences)"
    else:
        return "Unknown"

def suggest_career(vark_mode):
    if vark_mode == "V":
        return "Careers in architecture, graphic design, or film making may be a good fit."
    elif vark_mode == "A":
        return "Careers in music, teaching, or public speaking may be a good fit."
    elif vark_mode == "R":
        return "Careers in journalism, law, or library science may be a good fit."
    elif vark_mode == "K":
        return "Careers in sports, cooking, or construction may be a good fit."
    else:
        return "Unknown"

if __name__ == '__main__':
    result = vark_test()
    analysis = analyze_vark_mode(result)
    print(f"Your VARK mode is: {result} ({analysis})")
    suggestion = suggest_career(result)
    print(f"Based on your VARK mode, {suggestion}
